# Supplementary material for: Hetero Diels–Alder Cycloaddition of Siloxy Vinylallenes—Synthesis of the Indolizidine Skeleton: Experimental and Computational Studies
Source: Molecules. 2025 Dec 2;30(23):4627. doi: 10.3390/molecules30234627 (PMC12692913; doi:10.3390/molecules30234627)
Supplement: Supplementary file 1 [file molecules-30-04627-s001.zip]

Archive with 1 entries (1 files):
- molecules-4014378-supplementary.pdf
